# Supplementary material for: Seasonal distribution of anisakid nematodes in fishes from Portuguese waters: Epidemiological update and implications to consumer risk
Source: Curr Res Parasitol Vector Borne Dis. 2026 Jun 9;10:100397. doi: 10.1016/j.crpvbd.2026.100397 (PMC13293719; doi:10.1016/j.crpvbd.2026.100397)
Supplement: Supplementary file 1 — Supplementary Table S1. Generalized Linear Model (GLM) outputs for the predictors of parasite prevalence in the viscera of sampled fish hosts. Supplementary Table S2. Generalized Linear Model (GLM) outputs for the predictors of parasite prevalence in the muscles of sampled fish hosts. Supplementary Table S3. Generalized Linear Model (GLM) outputs for the predictors of parasite intensity in the viscera of sampled fish hosts. Supplementary Table S4. Generalized Linear Model (GLM) outputs for the predictors of parasite intensity in the muscles of sampled fish hosts. Supplementary Table S5. Comparison of sequence identity percentages for the ITS regions (ITS1-5.8S-ITS2) between anisakid samples. Supplementary Table S6. Binary Logistic Regression model (GLM) outputs for the predictors of parasite species. [file mmc1.xlsx]

## Sheet: Table S1
	Supplementary Table S1. Generalised Linear Model (GLM) outputs for the predictors of parasite prevalence in the viscera of sampled fish hosts
	Parameter / Predictor	Effect / Contrast	Estimate (β)	SE	Odds Ratio (Exp(B))	95% Confidence Interval	z-value	P-value			Omnibus tests
	(Intercept)		4.229	152.176	68.663	2.01e-128 – 2.34e+131	0.028	0.978				X²	df	p	η²
	Host size	Continuous	0.509	0.078	1.664	1.428 – 1.938	6.532	< 0.001			Host size	102.2	1	<0.001	0.216
	Host species	Sardina pilchardus vs. Trachurus trachurus	-5.353	1.288	0.005	3.79e00-4 – 0.059	-4.155	< 0.001			Host species	68.2	3	<0.001	0.144
		Scomber colias vs. Trachurus trachurus	-3.483	0.657	0.031	0.008 – 0.111	-5.300	< 0.001			Season	12.0	1	<0.001	0.025
		Scomber scombrus vs. Trachurus trachurus	-3.855	1.337	0.021	0.002 – 0.291	-2.884	0.004			Locality	76.2	5	<0.001	0.161
	Season	Winter vs. Summer	-1.755	0.584	0.173	0.055 – 0.543	-3.008	0.003
	Locality	Figueira da Foz vs. Portimão	3.928	0.914	50.825	8.476 – 304.779	4.299	< 0.001
		Matosinhos vs. Portimão	1.870	1.225	6.490	0.588 – 71.603	1.527	0.127
		Peniche vs. Portimão	5.264	1.223	193.307	17.583 – 2125.149	4.304	< 0.001
		Sesimbra vs. Portimão	3.762	0.692	43.020	11.092 – 166.857	5.439	< 0.001
		Viana do Castelo vs. Portimão	13.930	913.054	1.12e+6	0.000 – Inf	0.015	0.988

## Sheet: Table S2
	Supplementary Table S2. Generalised Linear Model (GLM) outputs for the predictors of parasite prevalence in the muscles of sampled fish hosts
	Parameter / Predictor	Effect / Contrast	Estimate (β)	SE	Odds Ratio (Exp(B))	95% Confidence Interval	z-value	P-value			Omnibus tests
	(Intercept)		-4.149	107.100	0.016	1.08e-93 – 2.30e+89	-0.039	0.969				X²	df	p	η²
	Host size	Continuous	0.204	0.035	1.226	1.144 – 1.313	5.800	<0.001			Host size	44.060	1	<0.001	0.067
	Host species	Merluccius merluccius vs. Trachurus trachurus	-1.240	0.654	0.290	0.080 – 1.043	-1.896	0.058			Host species	29.070	4	<0.001	0.044
		Sardina pilchardus vs. Trachurus trachurus	-14.641	535.502	4.38e-7	0.000 – Inf	-0.027	0.978			Season	1.300	1	0.254	0.002
		Scomber colias vs. Trachurus trachurus	-0.963	0.290	0.382	0.216 – 0.674	-3.321	<0.001			Locality	16.540	5	0.005	0.025
		Scomber scombrus vs. Trachurus trachurus	-1.460	0.422	0.232	0.102 – 0.531	-3.459	<0.001
	Season	Winter vs. Summer	-0.264	0.231	0.768	0.489 – 1.207	-1.144	0.253
	Locality	Figueira da Foz vs. Portimão	1.721	0.512	5.588	2.050 – 15.231	3.363	<0.001
		Matosinhos vs. Portimão	1.422	0.541	4.145	1.434 – 11.975	2.626	0.009
		Peniche vs. Portimão	1.586	0.495	4.886	1.852 – 12.891	3.205	0.001
		Sesimbra vs. Portimão	1.165	0.504	3.205	1.194 – 8.604	2.311	0.021
		Viana do Castelo vs. Portimão	1.122	0.594	3.071	0.959 – 9.840	1.889	0.059

## Sheet: Table S3
	Supplementary Table S3. Generalised Linear Model (GLM) outputs for the predictors of parasite intensity in the viscera of sampled fish hosts
	Parameter / Predictor	Effect / Contrast	Estimate (β)	SE	Odds Ratio (Exp(B))	95% Confidence Interval	z-value	P-value			Omnibus tests
	(Intercept)		2.692	0.304	14.757	8.139 – 26.756	8.865	<0.001				X²	df	p
	Host size	Continuous	0.249	0.012	1.283	1.254 – 1.312	21.282	<0.001			Host size	445.567	1	<0.001
	Host species	Sardina pilchardus vs. Trachurus trachurus	-1.266	1.209	0.282	0.026 – 3.014	-1.047	0.295			Host species	292.431	3	<0.001
		Scomber colias vs. Trachurus trachurus	-0.963	0.093	0.382	0.318 – 0.458	-10.379	<0.001			Season	0.400	1	0.527
		Scomber scombrus vs. Trachurus trachurus	-2.216	0.141	0.109	0.083 – 0.144	-15.746	<0.001			Locality	28.320	5	<0.001
	Season	Winter vs. Summer	-0.047	0.074	0.954	0.825 – 1.102	-0.642	0.521
	Locality	Figueira da Foz vs. Portimão	0.707	0.153	2.027	1.503 – 2.735	4.629	<0.001
		Matosinhos vs. Portimão	0.491	0.162	1.635	1.191 – 2.244	3.039	0.002
		Peniche vs. Portimão	0.722	0.148	2.058	1.541 – 2.748	4.892	<0.001
		Sesimbra vs. Portimão	0.428	0.149	1.534	1.147 – 2.053	2.881	0.004
		Viana do Castelo vs. Portimão	0.690	0.178	1.994	1.408 – 2.823	3.889	<0.001

## Sheet: Table S4
	Supplementary Table S4. Generalised Linear Model (GLM) outputs for the predictors of parasite intensity in the muscle of sampled fish hosts
	Parameter / Predictor	Effect / Contrast	Estimate (β)	SE	Odds Ratio (Exp(B))	95% Confidence Interval	z-value	P-value			Omnibus tests
	(Intercept)		0.554	0.130	1.740	1.349 – 2.245	4.265	<0.001				X²	df	p
	Host size	Continuous	0.104	0.028	1.109	1.051 – 1.171	3.754	<0.001			Host size	16.217	1	<0.001
	Host species	Merluccius merluccius vs. Trachurus trachurus	-1.273	0.394	0.280	0.129 – 0.606	-3.231	0.001			Host species	16.570	3	<0.001
		Scomber colias vs. Trachurus trachurus	0.251	0.192	1.285	0.882 – 1.873	1.306	0.191			Season	0.449	1	0.503
		Scomber scombrus vs. Trachurus trachurus	-0.540	0.299	0.583	0.325 – 1.046	-1.809	0.070			Locality	5.415	5	0.367
	Season	Winter vs. Summer	0.101	0.150	1.106	0.824 – 1.484	0.672	0.501
	Locality	Figueira da Foz vs. Portimão	0.124	0.432	1.132	0.485 – 2.639	0.286	0.775
		Matosinhos vs. Portimão	0.427	0.433	1.533	0.657 – 3.579	0.987	0.323
		Peniche vs. Portimão	0.312	0.445	1.364	0.570 – 3.263	0.698	0.485
		Sesimbra vs. Portimão	-0.067	0.456	0.935	0.383 – 2.284	-0.148	0.883
		Viana do Castelo vs. Portimão	0.070	0.446	1.072	0.448 – 2.566	0.156	0.876
	Post hoc - Host species
	Comparison
	Host species	vs	Host species	Ratio	SE	z	pbonferroni
	Trachurus trachurus	-	Merluccius merluccius	3.573	1.408	3.230	0.007
	Trachurus trachurus	-	Scomber colias	0.778	0.150	-1.310	1.000
	Trachurus trachurus	-	Scomber scombrus	1.716	0.512	1.810	0.423
	Merluccius merluccius	-	Scomber colias	0.218	0.092	-3.620	2
	Merluccius merluccius	-	Scomber scombrus	0.480	0.231	-1.520	0.768
	Scomber colias	-	Scomber scombrus	2.206	0.766	2.280	0.136
	Post Hoc Locality
	Comparison
	Locality	vs	Locality	Ratio	SE	z	pbonferroni
	Portimão	-	Figueira da Foz	0.884	0.382	-0.286	1.000
	Portimão	-	Matosinhos	0.652	0.282	-0.987	1.000
	Portimão	-	Peniche	0.733	0.326	-0.698	1.000
	Portimão	-	Sesimbra	1.070	0.488	0.148	1.000
	Portimão	-	Viana do Castelo	0.933	0.415	-0.156	1.000
	Figueira da Foz	-	Matosinhos	0.738	0.170	-1.318	1.000
	Figueira da Foz	-	Peniche	0.830	0.176	-0.881	1.000
	Figueira da Foz	-	Sesimbra	1.211	0.329	0.704	1.000
	Figueira da Foz	-	Viana do Castelo	1.056	0.235	0.243	1.000
	Matosinhos	-	Peniche	1.124	0.286	0.458	1.000
	Matosinhos	-	Sesimbra	1.640	0.466	1.740	1.000
	Matosinhos	-	Viana do Castelo	1.430	0.378	1.354	1.000
	Peniche	-	Sesimbra	1.459	0.362	1.526	1.000
	Peniche	-	Viana do Castelo	1.272	0.317	0.968	1.000
	Sesimbra	-	Viana do Castelo	0.872	0.271	-0.441	1.000

## Sheet: Table S5
Supplementary Table S5. Comparison of sequence identity percentages for the ITS regions (ITS1-5.8S-ITS2) between anisakid samples.
	1	2	3	4	5	6	7	8	9	10	11	12	13	14	15	16	GenBank ac number (Ref.)	Locality	Host
1. I	ID																PX939965	Portimão, Portugal	Scomber colias
																	(This study)
2. II	88.94	ID															PX939966	Portimão, Portugal	S. colias
																	(This study)
3. III	99.78	88.98	ID														PX939976	Peniche, Portugal	S. colias
																	(This study)
4. IV	99.57	88.65	99.56	ID													PX939953	Matosinhos, Portugal	S. scombrus
																	(This study)
5. V	99.35	88.48	99.35	99.78	ID												PX940055	Viana do Castelo, Portugal	Merluccius merluccius
																	(This study)
6. VI	99.78	88.98	99.78	99.78	99.57	ID											PX940056	Portimão, Portugal	S. colias
																	(This study)
7. VII	99.78	88.61	99.78	100	99.78	99.78	ID										PX940097	Peniche, Portugal	Trachurus trachurus
																	(This study)
8. VIII	99.67	88.65	99.56	99.78	99.57	99.57	100	ID									PX940532	Matosinhos, Portugal	T. trachurus
																	(This study)
9. IX	99.46	88.65	99.45	99.89	99.67	99.67	100	99.67	ID								PX940547	Viana do Castelo, Portugal	T. trachurus
																	(This study)
10. Anisakis simplex s.s.	99.66	88.65	99.66	99.89	99.77	99.66	99.88	99.89	99.89	ID							MN726481 (Gomes et al., 2020)	Hokkaido, Japan	Sardinops sagax
11. A. pegreffii	100	88.98	100	99.77	99.55	100	99.77	99.77	99.77	99.67	ID						AB277823	Kyushu, Japan	S. japonicus
																	(Umehara et al., 2008)
12. A. berlandi	99.43	86.83	99.44	99.43	99.21	99.44	99.43	99.44	99.43	99.33	99.45	ID					JX535519	New Zealand	Globicephala melas
																	(Mattiucci et al., 2014)
13. A. ziphidarum	92.97	87.35	92.88	92.86	92.77	93	92.73	92.89	92.86	92.68	93.05	92.85	ID				AY826725	South Africa	Ziphius cavirostris
14. Skrjabinisakis physeteris	88.83	99.88	88.76	88.5	88.35	88.85	88.4	88.43	88.48	88.56	89.13	86.61	87.66	ID			EU327691 (Iñiguez et al., 2009)	Brazil	Auxis thazard
15. S. paggiae	89.63	91.72	89.68	89.3	89.15	89.68	89.21	89.39	89.28	89.31	89.86	89.25	85.27	91.84	ID		EU624345 (Quiazon et al., 2009)	Iwate, Japan	Gadus chalcogrammus
16. Hysterothylacium aduncum	86.06	80.92	86.06	85.71	85.71	86.06	85.71	85.71	85.71	85.71	86.06	85.71	86.33	80.66	80.71	ID	MN726485 (Gomes et al., 2020)	Iwate, Japan	Euphausia pacifica

## Sheet: Table S6
	Supplementary Table S6. Binary Logistic Regression model (GLM) outputs for the predictors of parasite species
	Parameter Estimates (Coefficients)
						Exp(B) 95% Confidence Intervals					Omnibus tests
	Name	Effect	Estimate	SE	Exp(B)	Lower	Upper	z	p			X²	df	p	η²
	(Intercept)	(Intercept)	-3.292	176.549	0.037	1.96e-152	7.06e+148	-0.019	0.985		Host size	0.005	1	0.944	1.02e-5
	Host size	Host size	-0.003	0.044	0.997	0.915	1.087	-0.070	0.944		Fish species	3.850	4	0.427	0.008
	Fish species1	Scomber colias vs. Trachurus trachurus	0.029	0.350	1.029	0.518	2.046	0.083	0.934		Season	4.224	1	0.040	0.009
	Fish species2	Merluccius merluccius vs. Trachurus trachurus	0.320	0.849	1.377	0.261	7.276	0.376	0.707		Location	17.952	5	0.003	0.037
	Fish species3	Scomber scombrus vs. Trachurus trachurus	0.642	0.358	1.901	0.942	3.835	1.793	0.073		Tissue	10.077	1	0.002	0.021
	Fish species4	Sardina pilchardus vs. Trachurus trachurus	-13.454	882.743	1.44e-6	0.000	Inf	-0.015	0.988
	Season1	Summer - Winter	-0.515	0.252	0.597	0.364	0.979	-2.042	0.041
	Location1	Figueira da Foz - Viana do Castelo	-1.015	0.428	0.362	0.157	0.839	-2.370	0.018
	Location2	Matosinhos - Viana do Castelo	-1.316	0.466	0.268	0.108	0.668	-2.825	0.005
	Location3	Peniche - Viana do Castelo	-2.222	0.565	0.108	0.036	0.328	-3.935	<0.001
	Location4	Portimão - Viana do Castelo	-1.721	0.605	0.179	0.055	0.585	-2.847	0.004
	Location5	Sesimbra - Viana do Castelo	-1.667	0.546	0.189	0.065	0.551	-3.050	0.002
	Tissue1	Viscera - Muscle	-0.804	0.256	0.447	0.271	0.739	-3.142	0.002
